# Supplementary material for: Comprehensive Analysis of Necroptosis in Pancreatic Cancer for Appealing its Implications in Prognosis, Immunotherapy, and Chemotherapy Responses
Source: Front Pharmacol. 2022 May 18;13:862502. doi: 10.3389/fphar.2022.862502 (PMC9157651; doi:10.3389/fphar.2022.862502)
Supplement: Supplementary file 1 [file Table2.XLSX]

## Sheet: Sheet1
FBLN5
COL14A1
CDCP1
IL10RA
ANKRD44
PTPRC
TLDC1
MS4A6A
IL16
SPARCL1
MEF2C
CD37
LCP2
PTK6
GUCY1A3
DOCK8
TTC28
CSF1R
HRH1
ARHGAP24
RP11-29G8.3
LAMC2
CREM
KIAA1755
FOXN3
CDH3
ARHGAP31
OSBPL3
EGLN3
CELSR1
CTNNA1
EPS8L1
JAM3
ABLIM3
ZBTB24
ENTPD1
A2M
GPR124
ABI3BP
ARSB
GTF2IRD1
APLP2
LY96
MROH6
ITGA9
RBMS3
MYO1F
OCIAD2
ST18
GPR183
PAK3
GAS7
PLEK2
ZEB2
ZNF318
SHROOM4
NPEPPS
DVL1
NFIA
PPAP2B
HLA-DQA1
TCF4
PPP1R13L
SH2B3
FNDC3B
TACC1
ADAMTSL5
MYH14
AIM1L
EVI2B
EPS8L2
SMIM22
SGMS1
CCNG2
SSH3
ERBB2
MAP3K14
RNF122
GIPC1
SIGLEC10
POLR3H
THEMIS2
EPAS1
OGFRL1
MBNL1
ENOX2
SESTD1
DIXDC1
CEP85L
GPSM3
PHLDA2
C1QA
C4B
EPB41L2
ECM2
PKN2
BCL10
IL18R1
LSAMP
C19orf33
PIK3R1
DOK4
LRRC8D
HLA-DMB
LSR
RNF146
ABHD17C
PRKCH
HLA-DPA1
RIC3
BIK
ZDHHC7
MYO1E
ACOT11
PPM1D
S100A10
MVP
HN1
OSTM1
FAM129B
ITPR2
RCE1
CCDC120
KRT8
IL6ST
ANKRD13A
RHOD
PTPN12
C1QB
SMIM13
CD83
DYNC1I2
SEPN1
S100A6
RASA1
TJP3
RAPH1
EMR2
CCND1
ZNF672
HELZ2
GALE
RAB11FIP2
C4A
IGFBP7
MAFF
KIAA1715
GAPDH
CAPN1
KIF5A
ESRP2
CDC37L1
RCBTB2
SFN
PERP
LAD1
PLXDC1
ARHGAP5
NCOA1
EFNA4
GPR35
LDLRAD3
KRT80
BCAR1
PPM1M
BMP2K
POLR3B
SLC39A4
IKZF2
MTMR12
MYEOV
IL17RA
HERPUD1
PLK1
CDC14A
SORBS1
ZMAT3
ATP6V0A2
TNS1
MEIS2
EHBP1
CTD-2370N5.3
ECHDC1
ABT1
NAP1L1
PLSCR4
2021-09-10
CIB1
ID1
ATP6V1B2
RPA1
PPP2R3C
AKR1A1
RHOG
RRP8
MFSD10
MVD
OTX1
CIITA
BZW1
DDA1
CLDN4
DANCR
IQGAP1
PRSS8
SMC4
PPP1R14B
ZNF189
ZNF483
BTN3A3
LDLRAD4
JAK2
ADAM8
CKS1B
ICA1L
ORAI1
PEAK1
MSL2
STK33
TTLL12
EGR3
EML2
BBC3
HOXB6
ZNF777
NR2F2
FOCAD
LILRB3
ZFX
GUK1
NQO1
SAMD10
TSPO
CDC40
POLR2H
POC1A
PITPNA
EFNB1
EPS15
MYH11
ELMO2
RCAN1
FAM126B
PTEN
CHMP1A
DISC1
C6orf89
CNST
S100A11
FCGR1A
FAM114A2
ZNF704
DHCR7
DNTTIP1
DPCD
ELMSAN1
DYM
APPL1
KIAA2026
CCSER2
LAP3
PPP1R12B
LINC00857
EHD1
LGALS3
CD74
FCGR2A
CDK2AP2
C17orf89
RELA
CASC8
SSH2
PROS1
TNFRSF12A
ZNF106
FIG4
RRAS
RP1-145M24.1
TNFSF9
YAP1
SMOX
PNRC2
MDN1
JAKMIP2
UTRN
POLD4
FAM160B1
CD151
DPY19L3
CHAMP1
NFKB1
CDC25C
BIRC3
MRGBP
RP11-497H16.7
ORC2
PPP3CC
CDCA5
SRBD1
LSM2
FNBP1L
PIEZO1
TMSB10
NFATC3
CAPN10
CCNB1
C9orf72
PRKACB
CDK17
UNC93B1
CAB39
PKD2
ZEB1
SP100
KIAA1551
DYRK1A
RAP1A
CACNB3
NISCH
FCGR2C
C5
ZMYND11
ZNF841
RARG
NCKAP1
WDR46
ATP2B4
PFN1
GCC2
FAM13A
RIN1
MID1
FAM178A
TANGO6
TMEM139
SMAGP
STX12
VPS26A
PTPRG
PLCG1
INPP4A
CAPZA1
ANKFY1
PPP1R8
C14orf1
MAPK3
TANC2
RPLP0P2
KCTD9
KIAA0355
FGFRL1
HMGXB4
RP11-567G11.1
ALDH16A1
ITGB2
PLIN3
TOR4A
ZNF234
ARPC1A
MKL2
DAPK1
RP11-284F21.7
PPP2R2A
ANXA11
ARFGAP3
CCDC117
PLS3
CTC-301O7.4
TTLL5
MLXIP
SLC2A4RG
PDE8A
ZYG11B
EPC2
MBD2
EBP
MCRS1
AP000695.4
INTS5
ADI1
PPDPF
MSRB2
RAD54L2
PAFAH1B1
ID2
TMEM110-MUSTN1
FKBP7
FBXO42
OAT
PLEKHG3
SMCO4
AHCYL1
ERGIC2
TACSTD2
LEPROTL1
RP11-234N17.1
SRC
MOGS
LMLN
EPPK1
DGKH
ATIC
SFXN4
LARP1
TMEM161B
RPL3P4
SLC16A7
SMAD6
SS18L2
FLCN
PEMT
BAZ2A
WDR44
PTTG1
ORMDL2
FAM188A
ZC3HAV1
BYSL
RP11-737O24.3
MED13L
SENP2
PYCR2
MMP28
TAGLN
SPON1
ST8SIA3
BTBD8
RANBP9
SUFU
KIRREL
ARRDC3
YAF2
LRRC37A15P
RNF5
GK
MRC2
RTKN
LRRC4
ZWINT
KIF2C
DPYSL3
UHRF1BP1
MPG
PPP1R14BP3
WWC2
C9orf89
USP32
FRAT2
CTC-250P20.2
JAK1
RPLP2
PDXP
TMEM134
SMG1
PRR5
CMTR1
RSBN1
ANO9
LY6E
NT5C
RNF38
ZNF33A
NBEAL1
SNX30
UBE2C
TOP1
STAT3
CXorf57
TULP4
RPS13
C6orf47
FOXM1
IGLV5-52
HIVEP1
C17orf107
FAM21C
RP11-589F5.4
GSTP1
RP11-505K9.1
PFDN2
KRT8P46
CLIC1
ZKSCAN8
AASS
HOXB5
CUL1
LONRF1
CCNB2
TMEM43
MTMR10
AGO3
RNF216
RRN3P2
BICD2
OR7E14P
ANKRD36
MRPS6
FYCO1
S100A16
AC011330.5
RBCK1
UBQLN1
USP37
ALS2
FTSJ1
PRR15
TRIM15
ANKRD6
NELFA
WDR17
SNX3
SOCS6
ZNF341
PNKD
USP53
NUS1
GAB1
SMG1P1
RP5-857K21.7
IKBKE
CCDC167
HDAC4
RELL1
PRRC2C
COA3
TARSL2
FNIP1
MIR4435-1HG
HELB
BAX
TINF2
BID
ITCH
ABHD17B
AFF4
RP11-231C14.4
OTUB1
RHOV
ZXDA
ZNF330
CDK16
AUP1
ANKRD36B
NDUFA9P1
MEIS1
CHPF
STRN3
PRDM15
FAM160A2
RP11-757F18.3
MNX1-AS2
RPS29
ZBTB43
PRDX5
ZNF254
CTD-2207O23.3
POLH
MEX3D
ESCO1
RRP1B
SNHG7
RP11-211G23.2
SOD2
RBMX
CCDC153
TK1
CEP44
DOK5
FAM57A
EXOC4
CYP2S1
RNU6-516P
SPECC1L-ADORA2A
NAIP
CKS2
FAM110A
GLTSCR2
FRYL
RP11-465N4.4
SPRN
HIPK3
AIMP1
PKNOX1
COASY
RRS1
PIPOX
GAB2
ZCCHC2
OTUD4
KPNA4
PARD3B
