# Supplementary material for: Comprehensive Analysis of Necroptosis in Pancreatic Cancer for Appealing its Implications in Prognosis, Immunotherapy, and Chemotherapy Responses
Source: Front Pharmacol. 2022 May 18;13:862502. doi: 10.3389/fphar.2022.862502 (PMC9157651; doi:10.3389/fphar.2022.862502)
Supplement: Supplementary file 2 [file Table3.XLSX]

## Sheet: Sheet1
ID	HR	HR.95L	HR.95H	pvalue
FBLN5	0.897792	0.822483	0.979996	0.0158646
CDCP1	1.271	1.10206	1.46584	0.000982378
IL10RA	0.887564	0.801607	0.982738	0.0217325
ANKRD44	0.820567	0.723186	0.931061	0.00215364
TLDC1	1.60301	1.34576	1.90943	1.24135e-07
PTK6	1.17507	1.04897	1.31634	0.00534835
HRH1	1.55492	1.29652	1.86483	1.93214e-06
ARHGAP24	0.858004	0.770246	0.955761	0.00540458
RP11-29G8.3	1.31259	1.13229	1.52159	0.000308615
LAMC2	1.26711	1.15415	1.39111	6.71475e-07
CDH3	1.23422	1.1268	1.35189	5.91781e-06
OSBPL3	1.28503	1.11409	1.48221	0.00057471
EGLN3	1.10876	1.03121	1.19215	0.00526207
CELSR1	1.32083	1.15063	1.51621	7.7056e-05
CTNNA1	1.1951	1.01212	1.41116	0.0355529
EPS8L1	1.10562	1.01585	1.20333	0.0201278
JAM3	0.902637	0.816138	0.998303	0.0462611
ABLIM3	1.30602	1.16621	1.46259	3.80653e-06
ZBTB24	0.731123	0.575046	0.929561	0.010584
GPR124	0.905153	0.819702	0.999511	0.0488799
GTF2IRD1	1.21976	1.01377	1.46761	0.0353061
APLP2	1.24692	1.05759	1.47015	0.00863079
MROH6	1.15629	1.0652	1.25517	0.000523052
ST18	0.794845	0.667163	0.946963	0.0101728
PAK3	0.829573	0.746254	0.922195	0.000540493
PLEK2	1.28647	1.15246	1.43606	7.18203e-06
ZNF318	0.798048	0.648363	0.982291	0.033291
NPEPPS	1.23085	1.0523	1.43969	0.00939
DVL1	1.17286	1.02063	1.34779	0.0245889
PPP1R13L	1.1533	1.03026	1.29103	0.013215
FNDC3B	1.35729	1.19588	1.5405	2.25667e-06
ADAMTSL5	1.18985	1.00448	1.40943	0.0442528
AIM1L	1.17808	1.06658	1.30123	0.00123554
CCNG2	1.28447	1.11811	1.47558	0.000404055
SSH3	1.25634	1.09441	1.44222	0.00118925
POLR3H	0.694622	0.57633	0.837195	0.000130485
ENOX2	0.79873	0.653986	0.975511	0.0275936
CEP85L	0.77015	0.655551	0.904783	0.00148687
PHLDA2	1.11428	1.03145	1.20378	0.00604108
PKN2	1.16788	1.02004	1.33716	0.0246248
C19orf33	1.16827	1.0828	1.26048	6.01557e-05
LRRC8D	0.822638	0.683409	0.990233	0.0390447
RNF146	0.831977	0.733003	0.944315	0.00441885
RIC3	0.878089	0.796622	0.967886	0.00887012
MYO1E	1.27787	1.11447	1.46523	0.000443889
PPM1D	0.754818	0.641746	0.887814	0.0006811
S100A10	1.25002	1.12842	1.38473	1.92285e-05
HN1	1.22119	1.07875	1.38244	0.00158936
FAM129B	1.31278	1.13	1.52513	0.000374252
RCE1	1.3013	1.04569	1.61939	0.0182549
RHOD	1.31994	1.20005	1.4518	1.10597e-08
PTPN12	1.17928	1.04579	1.32981	0.00713648
DYNC1I2	1.25343	1.04839	1.49858	0.0131935
SEPN1	0.779327	0.656945	0.924507	0.00422916
S100A6	1.11186	1.01868	1.21357	0.0175825
RASA1	1.18766	1.04743	1.34667	0.00730126
CCND1	1.17254	1.04379	1.31716	0.00731459
ZNF672	0.630188	0.512849	0.774374	1.12126e-05
GAPDH	1.17621	1.04315	1.32625	0.00805615
CAPN1	1.30127	1.10166	1.53705	0.00193825
KIF5A	0.784454	0.652421	0.943205	0.00982871
RCBTB2	0.846225	0.728735	0.982657	0.0285707
SFN	1.15238	1.06639	1.2453	0.00033748
PERP	1.30672	1.14638	1.48949	6.19525e-05
ARHGAP5	1.19375	1.02103	1.39568	0.0263577
KRT80	1.19346	1.07523	1.32469	0.000891624
SLC39A4	1.09495	1.00103	1.19767	0.047419
IKZF2	1.1559	1.02932	1.29804	0.0143547
MYEOV	1.21875	1.12789	1.31692	5.59609e-07
PLK1	1.3027	1.15768	1.46587	1.12487e-05
ATP6V0A2	0.807281	0.696007	0.936345	0.00466732
EHBP1	1.20431	1.02002	1.4219	0.028247
2021-09-10	1.29576	1.08016	1.5544	0.00526385
ID1	1.15164	1.04777	1.26579	0.00341458
ATP6V1B2	0.839446	0.721826	0.976232	0.0230691
RPA1	0.83278	0.694395	0.998745	0.0484375
AKR1A1	0.796751	0.670803	0.946346	0.00964974
BZW1	1.41773	1.19874	1.67673	4.55463e-05
CLDN4	1.09515	1.00493	1.19346	0.0382471
DANCR	0.8063	0.725953	0.895541	5.82124e-05
IQGAP1	1.22908	1.05069	1.43777	0.00993994
PRSS8	1.0948	1.0019	1.19632	0.0452989
SMC4	1.4271	1.22158	1.66719	7.37146e-06
PPP1R14B	1.20822	1.09465	1.33358	0.000173041
ZNF189	0.768889	0.665988	0.887687	0.000336841
ZNF483	0.78545	0.681257	0.905578	0.000881417
CKS1B	1.18518	1.00661	1.39543	0.0414472
ICA1L	0.748024	0.622756	0.898489	0.00190505
STK33	0.752834	0.652966	0.867975	9.23274e-05
ZNF777	0.658485	0.527731	0.821634	0.000216014
FOCAD	0.849102	0.742114	0.971514	0.0172867
TSPO	1.11437	1.0185	1.21925	0.0183029
POC1A	1.2125	1.03802	1.41631	0.0150693
PITPNA	0.684985	0.585525	0.80134	2.28169e-06
EFNB1	1.1576	1.02835	1.30309	0.015405
ELMO2	0.775841	0.647778	0.929222	0.00582433
C6orf89	0.823024	0.710632	0.953191	0.00932518
CNST	0.826578	0.691881	0.987498	0.0358538
S100A11	1.25083	1.11973	1.39729	7.4408e-05
PPP1R12B	0.878151	0.776104	0.993615	0.0392463
LINC00857	1.20591	1.03713	1.40216	0.0149393
LGALS3	1.21304	1.0755	1.36817	0.00165898
C17orf89	0.890344	0.823482	0.962635	0.00354516
CASC8	1.32427	1.13599	1.54375	0.000331166
SSH2	0.822974	0.695649	0.973604	0.0230925
TNFRSF12A	1.20604	1.10003	1.32227	6.58484e-05
FIG4	0.826025	0.719844	0.947868	0.00647647
RRAS	1.20967	1.05664	1.38487	0.00581017
RP1-145M24.1	1.35649	1.10429	1.6663	0.00367095
YAP1	1.22107	1.0589	1.40808	0.00601326
JAKMIP2	0.694773	0.562331	0.858407	0.000738555
POLD4	1.16348	1.0222	1.32428	0.0218818
DPY19L3	0.811306	0.715978	0.919327	0.0010422
CDC25C	1.28204	1.08755	1.5113	0.00307796
BIRC3	1.17758	1.0764	1.28828	0.000362551
CDCA5	1.32991	1.18146	1.49701	2.34281e-06
PIEZO1	1.22535	1.07465	1.39718	0.00240331
TMSB10	1.30058	1.14834	1.47301	3.51029e-05
CCNB1	1.2668	1.12487	1.42663	9.5808e-05
UNC93B1	1.12142	1.00288	1.25396	0.0443862
CAB39	1.33508	1.10008	1.62027	0.0034378
SP100	1.17267	1.00295	1.37112	0.0458398
KIAA1551	1.15972	1.03063	1.30497	0.013849
NISCH	0.750835	0.647928	0.870086	0.000138786
C5	0.838232	0.716132	0.981149	0.0280284
ZMYND11	0.877974	0.77266	0.997641	0.045913
RARG	1.18372	1.02079	1.37265	0.0255928
WDR46	0.820338	0.675247	0.996605	0.0461287
TMEM139	1.21327	1.09522	1.34404	0.000214309
VPS26A	1.37208	1.16306	1.61867	0.000175906
CAPZA1	1.32961	1.12089	1.5772	0.00107607
ANKFY1	0.829816	0.703828	0.978356	0.0263915
KCTD9	1.31452	1.10373	1.56557	0.00216439
FGFRL1	1.12591	1.01191	1.25276	0.0294528
HMGXB4	1.58305	1.2462	2.01094	0.000167839
RP11-567G11.1	1.21587	1.02427	1.4433	0.0254786
ALDH16A1	0.752988	0.636524	0.890763	0.000935366
PLIN3	1.24158	1.05915	1.45542	0.00761267
ZNF234	0.864598	0.749776	0.997002	0.0453646
PPP2R2A	1.24828	1.03242	1.50926	0.0220583
PLS3	1.28709	1.1128	1.48869	0.000675027
MLXIP	0.79811	0.684089	0.931136	0.00414249
SLC2A4RG	1.13512	1.01337	1.27148	0.0285622
PDE8A	0.860085	0.758507	0.975266	0.0187464
AP000695.4	1.41004	1.07727	1.84561	0.0123524
MSRB2	0.790664	0.68522	0.912335	0.00129857
PAFAH1B1	0.876661	0.771932	0.995599	0.0425698
TMEM110-MUSTN1	0.771711	0.621985	0.957478	0.0185324
ERGIC2	1.35849	1.1638	1.58574	0.000103556
TACSTD2	1.09669	1.01807	1.18138	0.0150272
FLCN	0.813338	0.681261	0.971022	0.0223002
PEMT	0.788356	0.70205	0.885273	5.82247e-05
PTTG1	1.18405	1.06516	1.31621	0.00175326
PYCR2	0.80037	0.667075	0.960299	0.0165835
MMP28	1.22751	1.10361	1.36532	0.000159314
ARRDC3	1.15186	1.03151	1.28625	0.0120384
LRRC37A15P	1.26443	1.04866	1.5246	0.013984
GK	0.890666	0.804365	0.986226	0.0259683
LRRC4	0.593223	0.444558	0.791603	0.000388661
ZWINT	1.21967	1.06991	1.39039	0.00296885
KIF2C	1.2169	1.06692	1.38797	0.00344244
PPP1R14BP3	1.19119	1.0944	1.29653	5.20529e-05
WWC2	1.39102	1.18701	1.63009	4.53014e-05
PDXP	0.694872	0.578525	0.834617	9.87717e-05
SMG1	1.12657	1.01839	1.24624	0.0206827
PRR5	0.823501	0.690405	0.982255	0.0308485
LY6E	1.19061	1.08563	1.30574	0.000211676
ZNF33A	0.801016	0.685502	0.935997	0.0052316
UBE2C	1.19076	1.09816	1.29117	2.36896e-05
CXorf57	0.865467	0.758366	0.987693	0.0320574
TULP4	0.763052	0.646083	0.901198	0.00144596
C6orf47	0.745613	0.577903	0.961992	0.0239439
FOXM1	1.19955	1.07495	1.33859	0.00114788
C17orf107	0.581206	0.442629	0.763167	9.42827e-05
FAM21C	0.866837	0.783392	0.95917	0.00565416
RP11-505K9.1	0.76134	0.646582	0.896466	0.00107128
KRT8P46	1.51807	1.20136	1.91828	0.000471192
CUL1	0.783288	0.630348	0.973336	0.0275378
CCNB2	1.33536	1.1931	1.49459	4.85944e-07
TMEM43	1.27911	1.05683	1.54815	0.0114877
MTMR10	0.830123	0.704595	0.978015	0.0260331
RNF216	0.800511	0.661317	0.969003	0.0224275
MRPS6	1.12747	1.00528	1.26452	0.0403787
FYCO1	0.850243	0.743226	0.972668	0.018092
S100A16	1.21136	1.08655	1.35051	0.00054776
FTSJ1	1.31374	1.06785	1.61624	0.00985469
WDR17	0.770768	0.649694	0.914406	0.00282426
HDAC4	0.820937	0.721328	0.934301	0.00279289
COA3	0.815625	0.732036	0.908758	0.000220517
TARSL2	0.752837	0.636212	0.890841	0.000946591
MIR4435-1HG	1.1788	1.09108	1.27357	3.05244e-05
BAX	0.873104	0.77347	0.985572	0.0281605
ITCH	1.19833	1.05228	1.36466	0.00636345
ABHD17B	0.80872	0.672086	0.973131	0.0245494
RHOV	1.27806	1.15189	1.41805	3.72043e-06
ZXDA	0.74155	0.605987	0.90744	0.00369707
MNX1-AS2	0.661649	0.469493	0.93245	0.0182986
RP11-211G23.2	1.16981	1.07445	1.27363	0.000300071
TK1	1.17604	1.07542	1.28607	0.000380197
FAM57A	0.727227	0.620326	0.852551	8.62164e-05
CKS2	1.22429	1.11564	1.34353	1.9744e-05
GLTSCR2	0.732078	0.628028	0.853367	6.68547e-05
SPRN	0.333927	0.215471	0.517507	9.24814e-07
PKNOX1	0.840798	0.722844	0.978	0.0245501
PIPOX	0.791793	0.664949	0.942834	0.00877257
GAB2	0.854603	0.756028	0.96603	0.0119828
KPNA4	1.5702	1.2657	1.94795	4.09216e-05
